# Supplementary material for: Supporting African communities to increase resilience and mental health of kids with developmental disabilities and their caregivers using the World Health Organization’s Caregiver Skills Training Programme (SPARK trial): study protocol for a cluster randomised clinical controlled trial
Source: Trials. 2024 Oct 24;25:713. doi: 10.1186/s13063-024-08488-w (PMC11515546; doi:10.1186/s13063-024-08488-w)
Supplement: Supplementary file 1 — Supplementary Material 1. [file 13063_2024_8488_MOESM1_ESM.zip]

Archive with 2 entries (2 files):
- CONSORT_2Oct24_in press.docx
- Sample consent form and information sheet_no contact details.docx
